# Supplementary material for: An experimental investigation into scope rigidity in written Mandarin
Source: Front Psychol. 2023 Jun 9;14:1128616. doi: 10.3389/fpsyg.2023.1128616 (PMC10289302; doi:10.3389/fpsyg.2023.1128616)
Supplement: Supplementary file 2 [file Data_Sheet_2.xlsx]

## Sheet: Data Sheet 1
response	participant	set	condition	adverbial_type	presence_le	ExstentialNum	VerbType
6	1	1	suiran_le	suiran	yes	1	Resultative
1	1	6	yaoshi_no le	yaoshi	no	3	Durative
6	1	3	yaoshi_le	yaoshi	yes	3	Resultative
6	1	2	yinwei_le	yinwei	yes	2	Resultative
6	1	5	yinwei_no le	yinwei	no	2	Durative
3	1	4	suiran_no le	suiran	no	1	Durative
1	2	1	suiran_le	suiran	yes	1	Resultative
0	2	3	yaoshi_le	yaoshi	yes	3	Resultative
0	2	5	yinwei_no le	yinwei	no	2	Durative
4	2	4	suiran_no le	suiran	no	1	Durative
5	2	6	yaoshi_no le	yaoshi	no	3	Durative
3	2	2	yinwei_le	yinwei	yes	2	Resultative
0	3	1	suiran_le	suiran	yes	1	Resultative
0	3	4	suiran_no le	suiran	no	1	Durative
1	3	3	yaoshi_le	yaoshi	yes	3	Resultative
6	3	5	yinwei_no le	yinwei	no	2	Durative
0	3	6	yaoshi_no le	yaoshi	no	3	Durative
0	3	2	yinwei_le	yinwei	yes	2	Resultative
1	4	4	suiran_no le	suiran	no	1	Durative
4	4	1	suiran_le	suiran	yes	1	Resultative
6	4	2	yinwei_le	yinwei	yes	2	Resultative
0	4	3	yaoshi_le	yaoshi	yes	3	Resultative
4	4	6	yaoshi_no le	yaoshi	no	3	Durative
4	4	5	yinwei_no le	yinwei	no	2	Durative
3	5	1	suiran_le	suiran	yes	1	Resultative
6	5	4	suiran_no le	suiran	no	1	Durative
0	5	3	yaoshi_le	yaoshi	yes	3	Resultative
0	5	6	yaoshi_no le	yaoshi	no	3	Durative
6	5	2	yinwei_le	yinwei	yes	2	Resultative
0	5	5	yinwei_no le	yinwei	no	2	Durative
6	6	6	yaoshi_no le	yaoshi	no	3	Durative
6	6	5	yinwei_no le	yinwei	no	2	Durative
2	6	2	yinwei_le	yinwei	yes	2	Resultative
1	6	1	suiran_le	suiran	yes	1	Resultative
1	6	4	suiran_no le	suiran	no	1	Durative
1	6	3	yaoshi_le	yaoshi	yes	3	Resultative
1	7	1	suiran_le	suiran	yes	1	Resultative
1	7	4	suiran_no le	suiran	no	1	Durative
4	7	3	yaoshi_le	yaoshi	yes	3	Resultative
1	7	2	yinwei_le	yinwei	yes	2	Resultative
2	7	6	yaoshi_no le	yaoshi	no	3	Durative
0	7	5	yinwei_no le	yinwei	no	2	Durative
6	8	1	suiran_le	suiran	yes	1	Resultative
6	8	2	yinwei_le	yinwei	yes	2	Resultative
4	8	4	suiran_no le	suiran	no	1	Durative
3	8	3	yaoshi_le	yaoshi	yes	3	Resultative
5	8	5	yinwei_no le	yinwei	no	2	Durative
2	8	6	yaoshi_no le	yaoshi	no	3	Durative
1	9	5	yinwei_no le	yinwei	no	2	Durative
4	9	1	suiran_le	suiran	yes	1	Resultative
4	9	4	suiran_no le	suiran	no	1	Durative
5	9	6	yaoshi_no le	yaoshi	no	3	Durative
3	9	2	yinwei_le	yinwei	yes	2	Resultative
2	9	3	yaoshi_le	yaoshi	yes	3	Resultative
0	10	1	suiran_le	suiran	yes	1	Resultative
0	10	2	yinwei_le	yinwei	yes	2	Resultative
4	10	4	suiran_no le	suiran	no	1	Durative
3	10	3	yaoshi_le	yaoshi	yes	3	Resultative
5	10	5	yinwei_no le	yinwei	no	2	Durative
2	10	6	yaoshi_no le	yaoshi	no	3	Durative
0	11	1	suiran_le	suiran	yes	1	Resultative
0	11	2	yinwei_le	yinwei	yes	2	Resultative
4	11	3	yaoshi_le	yaoshi	yes	3	Resultative
1	11	5	yinwei_no le	yinwei	no	2	Durative
4	11	6	yaoshi_no le	yaoshi	no	3	Durative
2	11	4	suiran_no le	suiran	no	1	Durative
5	12	1	suiran_le	suiran	yes	1	Resultative
6	12	2	yinwei_le	yinwei	yes	2	Resultative
5	12	4	suiran_no le	suiran	no	1	Durative
5	12	3	yaoshi_le	yaoshi	yes	3	Resultative
5	12	6	yaoshi_no le	yaoshi	no	3	Durative
4	12	5	yinwei_no le	yinwei	no	2	Durative
0	13	4	suiran_no le	suiran	no	1	Durative
0	13	3	yaoshi_le	yaoshi	yes	3	Resultative
0	13	6	yaoshi_no le	yaoshi	no	3	Durative
6	13	1	suiran_le	suiran	yes	1	Resultative
0	13	2	yinwei_le	yinwei	yes	2	Resultative
6	13	5	yinwei_no le	yinwei	no	2	Durative
6	14	3	yaoshi_le	yaoshi	yes	3	Resultative
0	14	1	suiran_le	suiran	yes	1	Resultative
5	14	6	yaoshi_no le	yaoshi	no	3	Durative
5	14	5	yinwei_no le	yinwei	no	2	Durative
0	14	4	suiran_no le	suiran	no	1	Durative
0	14	2	yinwei_le	yinwei	yes	2	Resultative
6	15	1	suiran_le	suiran	yes	1	Resultative
6	15	4	suiran_no le	suiran	no	1	Durative
6	15	5	yinwei_no le	yinwei	no	2	Durative
5	15	3	yaoshi_le	yaoshi	yes	3	Resultative
5	15	6	yaoshi_no le	yaoshi	no	3	Durative
5	15	2	yinwei_le	yinwei	yes	2	Resultative
0	16	4	yaoshi_le	yaoshi	yes	1	Durative
1	16	1	yaoshi_no le	yaoshi	no	1	Resultative
4	16	2	suiran_le	suiran	yes	2	Resultative
4	16	5	suiran_no le	suiran	no	2	Durative
2	16	3	yinwei_le	yinwei	yes	3	Resultative
2	16	6	yinwei_no le	yinwei	no	3	Durative
0	17	2	suiran_le	suiran	yes	2	Resultative
3	17	5	suiran_no le	suiran	no	2	Durative
5	17	4	yaoshi_le	yaoshi	yes	1	Durative
4	17	1	yaoshi_no le	yaoshi	no	1	Resultative
4	17	3	yinwei_le	yinwei	yes	3	Resultative
5	17	6	yinwei_no le	yinwei	no	3	Durative
4	18	2	suiran_le	suiran	yes	2	Resultative
6	18	1	yaoshi_no le	yaoshi	no	1	Resultative
6	18	3	yinwei_le	yinwei	yes	3	Resultative
4	18	5	suiran_no le	suiran	no	2	Durative
3	18	4	yaoshi_le	yaoshi	yes	1	Durative
4	18	6	yinwei_no le	yinwei	no	3	Durative
1	19	5	suiran_no le	suiran	no	2	Durative
0	19	4	yaoshi_le	yaoshi	yes	1	Durative
1	19	1	yaoshi_no le	yaoshi	no	1	Resultative
6	19	2	suiran_le	suiran	yes	2	Resultative
6	19	6	yinwei_no le	yinwei	no	3	Durative
3	19	3	yinwei_le	yinwei	yes	3	Resultative
0	20	4	yaoshi_le	yaoshi	yes	1	Durative
0	20	3	yinwei_le	yinwei	yes	3	Resultative
6	20	2	suiran_le	suiran	yes	2	Resultative
6	20	1	yaoshi_no le	yaoshi	no	1	Resultative
6	20	6	yinwei_no le	yinwei	no	3	Durative
5	20	5	suiran_no le	suiran	no	2	Durative
0	21	2	suiran_le	suiran	yes	2	Resultative
6	21	6	yinwei_no le	yinwei	no	3	Durative
5	21	5	suiran_no le	suiran	no	2	Durative
3	21	4	yaoshi_le	yaoshi	yes	1	Durative
3	21	1	yaoshi_no le	yaoshi	no	1	Resultative
4	21	3	yinwei_le	yinwei	yes	3	Resultative
1	22	2	suiran_le	suiran	yes	2	Resultative
1	22	1	yaoshi_no le	yaoshi	no	1	Resultative
3	22	5	suiran_no le	suiran	no	2	Durative
3	22	6	yinwei_no le	yinwei	no	3	Durative
2	22	4	yaoshi_le	yaoshi	yes	1	Durative
2	22	3	yinwei_le	yinwei	yes	3	Resultative
0	23	2	suiran_le	suiran	yes	2	Resultative
0	23	5	suiran_no le	suiran	no	2	Durative
0	23	4	yaoshi_le	yaoshi	yes	1	Durative
1	23	3	yinwei_le	yinwei	yes	3	Resultative
0	23	6	yinwei_no le	yinwei	no	3	Durative
2	23	1	yaoshi_no le	yaoshi	no	1	Resultative
0	24	2	suiran_le	suiran	yes	2	Resultative
1	24	5	suiran_no le	suiran	no	2	Durative
1	24	1	yaoshi_no le	yaoshi	no	1	Resultative
1	24	3	yinwei_le	yinwei	yes	3	Resultative
0	24	6	yinwei_no le	yinwei	no	3	Durative
6	24	4	yaoshi_le	yaoshi	yes	1	Durative
0	25	2	suiran_le	suiran	yes	2	Resultative
1	25	5	suiran_no le	suiran	no	2	Durative
0	25	4	yaoshi_le	yaoshi	yes	1	Durative
0	25	6	yinwei_no le	yinwei	no	3	Durative
5	25	1	yaoshi_no le	yaoshi	no	1	Resultative
4	25	3	yinwei_le	yinwei	yes	3	Resultative
0	26	1	yaoshi_no le	yaoshi	no	1	Resultative
0	26	3	yinwei_le	yinwei	yes	3	Resultative
6	26	2	suiran_le	suiran	yes	2	Resultative
6	26	5	suiran_no le	suiran	no	2	Durative
6	26	4	yaoshi_le	yaoshi	yes	1	Durative
6	26	6	yinwei_no le	yinwei	no	3	Durative
1	27	2	suiran_le	suiran	yes	2	Resultative
5	27	5	suiran_no le	suiran	no	2	Durative
3	27	4	yaoshi_le	yaoshi	yes	1	Durative
5	27	1	yaoshi_no le	yaoshi	no	1	Resultative
5	27	3	yinwei_le	yinwei	yes	3	Resultative
5	27	6	yinwei_no le	yinwei	no	3	Durative
0	28	4	yaoshi_le	yaoshi	yes	1	Durative
0	28	6	yinwei_no le	yinwei	no	3	Durative
5	28	2	suiran_le	suiran	yes	2	Resultative
6	28	5	suiran_no le	suiran	no	2	Durative
5	28	3	yinwei_le	yinwei	yes	3	Resultative
2	28	1	yaoshi_no le	yaoshi	no	1	Resultative
1	29	2	suiran_le	suiran	yes	2	Resultative
0	29	4	yaoshi_le	yaoshi	yes	1	Durative
0	29	1	yaoshi_no le	yaoshi	no	1	Resultative
0	29	3	yinwei_le	yinwei	yes	3	Resultative
0	29	6	yinwei_no le	yinwei	no	3	Durative
6	29	5	suiran_no le	suiran	no	2	Durative
0	30	1	yaoshi_no le	yaoshi	no	1	Resultative
6	30	2	suiran_le	suiran	yes	2	Resultative
6	30	5	suiran_no le	suiran	no	2	Durative
6	30	4	yaoshi_le	yaoshi	yes	1	Durative
6	30	3	yinwei_le	yinwei	yes	3	Resultative
6	30	6	yinwei_no le	yinwei	no	3	Durative
0	31	1	yaoshi_no le	yaoshi	no	1	Resultative
6	31	2	suiran_le	suiran	yes	2	Resultative
6	31	5	suiran_no le	suiran	no	2	Durative
6	31	4	yaoshi_le	yaoshi	yes	1	Durative
6	31	3	yinwei_le	yinwei	yes	3	Resultative
6	31	6	yinwei_no le	yinwei	no	3	Durative
1	32	2	suiran_le	suiran	yes	2	Resultative
1	32	5	suiran_no le	suiran	no	2	Durative
1	32	4	yaoshi_le	yaoshi	yes	1	Durative
1	32	1	yaoshi_no le	yaoshi	no	1	Resultative
1	32	3	yinwei_le	yinwei	yes	3	Resultative
1	32	6	yinwei_no le	yinwei	no	3	Durative
0	33	5	suiran_no le	suiran	no	2	Durative
0	33	4	yaoshi_le	yaoshi	yes	1	Durative
6	33	2	suiran_le	suiran	yes	2	Resultative
6	33	1	yaoshi_no le	yaoshi	no	1	Resultative
6	33	3	yinwei_le	yinwei	yes	3	Resultative
6	33	6	yinwei_no le	yinwei	no	3	Durative
0	34	1	yinwei_no le	yinwei	no	1	Resultative
4	34	6	suiran_no le	suiran	no	3	Durative
6	34	3	suiran_le	suiran	yes	3	Resultative
2	34	5	yaoshi_le	yaoshi	yes	2	Durative
2	34	2	yaoshi_no le	yaoshi	no	2	Resultative
2	34	4	yinwei_le	yinwei	yes	1	Durative
5	35	3	suiran_le	suiran	yes	3	Resultative
4	35	6	suiran_no le	suiran	no	3	Durative
4	35	5	yaoshi_le	yaoshi	yes	2	Durative
3	35	2	yaoshi_no le	yaoshi	no	2	Resultative
4	35	4	yinwei_le	yinwei	yes	1	Durative
3	35	1	yinwei_no le	yinwei	no	1	Resultative
1	36	6	suiran_no le	suiran	no	3	Durative
0	36	4	yinwei_le	yinwei	yes	1	Durative
0	36	1	yinwei_no le	yinwei	no	1	Resultative
6	36	3	suiran_le	suiran	yes	3	Resultative
2	36	5	yaoshi_le	yaoshi	yes	2	Durative
2	36	2	yaoshi_no le	yaoshi	no	2	Resultative
0	37	3	suiran_le	suiran	yes	3	Resultative
1	37	6	suiran_no le	suiran	no	3	Durative
0	37	5	yaoshi_le	yaoshi	yes	2	Durative
1	37	2	yaoshi_no le	yaoshi	no	2	Resultative
0	37	4	yinwei_le	yinwei	yes	1	Durative
1	37	1	yinwei_no le	yinwei	no	1	Resultative
2	38	3	suiran_le	suiran	yes	3	Resultative
4	38	6	suiran_no le	suiran	no	3	Durative
6	38	5	yaoshi_le	yaoshi	yes	2	Durative
6	38	4	yinwei_le	yinwei	yes	1	Durative
3	38	2	yaoshi_no le	yaoshi	no	2	Resultative
2	38	1	yinwei_no le	yinwei	no	1	Resultative
0	39	3	suiran_le	suiran	yes	3	Resultative
1	39	6	suiran_no le	suiran	no	3	Durative
0	39	5	yaoshi_le	yaoshi	yes	2	Durative
0	39	2	yaoshi_no le	yaoshi	no	2	Resultative
0	39	4	yinwei_le	yinwei	yes	1	Durative
0	39	1	yinwei_no le	yinwei	no	1	Resultative
0	40	6	suiran_no le	suiran	no	3	Durative
0	40	4	yinwei_le	yinwei	yes	1	Durative
0	40	1	yinwei_no le	yinwei	no	1	Resultative
6	40	3	suiran_le	suiran	yes	3	Resultative
3	40	5	yaoshi_le	yaoshi	yes	2	Durative
6	40	2	yaoshi_no le	yaoshi	no	2	Resultative
1	41	3	suiran_le	suiran	yes	3	Resultative
0	41	6	suiran_no le	suiran	no	3	Durative
1	41	5	yaoshi_le	yaoshi	yes	2	Durative
0	41	4	yinwei_le	yinwei	yes	1	Durative
0	41	1	yinwei_no le	yinwei	no	1	Resultative
5	41	2	yaoshi_no le	yaoshi	no	2	Resultative
0	42	6	suiran_no le	suiran	no	3	Durative
1	42	2	yaoshi_no le	yaoshi	no	2	Resultative
1	42	4	yinwei_le	yinwei	yes	1	Durative
2	42	5	yaoshi_le	yaoshi	yes	2	Durative
0	42	1	yinwei_no le	yinwei	no	1	Resultative
4	42	3	suiran_le	suiran	yes	3	Resultative
6	43	3	suiran_le	suiran	yes	3	Resultative
6	43	6	suiran_no le	suiran	no	3	Durative
6	43	5	yaoshi_le	yaoshi	yes	2	Durative
6	43	2	yaoshi_no le	yaoshi	no	2	Resultative
6	43	4	yinwei_le	yinwei	yes	1	Durative
6	43	1	yinwei_no le	yinwei	no	1	Resultative
1	44	5	yaoshi_le	yaoshi	yes	2	Durative
6	44	3	suiran_le	suiran	yes	3	Resultative
0	44	2	yaoshi_no le	yaoshi	no	2	Resultative
6	44	6	suiran_no le	suiran	no	3	Durative
0	44	4	yinwei_le	yinwei	yes	1	Durative
0	44	1	yinwei_no le	yinwei	no	1	Resultative
0	45	3	suiran_le	suiran	yes	3	Resultative
0	45	6	suiran_no le	suiran	no	3	Durative
0	45	5	yaoshi_le	yaoshi	yes	2	Durative
0	45	2	yaoshi_no le	yaoshi	no	2	Resultative
0	45	4	yinwei_le	yinwei	yes	1	Durative
0	45	1	yinwei_no le	yinwei	no	1	Resultative
6	46	3	suiran_le	suiran	yes	3	Resultative
4	46	1	yinwei_no le	yinwei	no	1	Resultative
0	46	6	suiran_no le	suiran	no	3	Durative
1	46	5	yaoshi_le	yaoshi	yes	2	Durative
0	46	2	yaoshi_no le	yaoshi	no	2	Resultative
0	46	4	yinwei_le	yinwei	yes	1	Durative
6	47	3	suiran_le	suiran	yes	3	Resultative
6	47	5	yaoshi_le	yaoshi	yes	2	Durative
0	47	6	suiran_no le	suiran	no	3	Durative
0	47	2	yaoshi_no le	yaoshi	no	2	Resultative
0	47	4	yinwei_le	yinwei	yes	1	Durative
0	47	1	yinwei_no le	yinwei	no	1	Resultative
3	48	5	yaoshi_le	yaoshi	yes	2	Durative
2	48	2	yaoshi_no le	yaoshi	no	2	Resultative
1	48	3	suiran_le	suiran	yes	3	Resultative
1	48	6	suiran_no le	suiran	no	3	Durative
1	48	4	yinwei_le	yinwei	yes	1	Durative
0	48	1	yinwei_no le	yinwei	no	1	Resultative
3	49	6	suiran_no le	suiran	no	3	Durative
5	49	5	yaoshi_le	yaoshi	yes	2	Durative
6	49	3	suiran_le	suiran	yes	3	Resultative
3	49	4	yinwei_le	yinwei	yes	1	Durative
1	49	2	yaoshi_no le	yaoshi	no	2	Resultative
1	49	1	yinwei_no le	yinwei	no	1	Resultative
5	50	1	suiran_no le	suiran	no	1	Resultative
3	50	6	yaoshi_le	yaoshi	yes	3	Durative
6	50	4	suiran_le	suiran	yes	1	Durative
3	50	3	yaoshi_no le	yaoshi	no	3	Resultative
4	50	2	yinwei_no le	yinwei	no	2	Resultative
2	50	5	yinwei_le	yinwei	yes	2	Durative
0	51	4	suiran_le	suiran	yes	1	Durative
0	51	1	suiran_no le	suiran	no	1	Resultative
0	51	6	yaoshi_le	yaoshi	yes	3	Durative
0	51	3	yaoshi_no le	yaoshi	no	3	Resultative
0	51	5	yinwei_le	yinwei	yes	2	Durative
0	51	2	yinwei_no le	yinwei	no	2	Resultative
0	52	4	suiran_le	suiran	yes	1	Durative
0	52	1	suiran_no le	suiran	no	1	Resultative
0	52	6	yaoshi_le	yaoshi	yes	3	Durative
0	52	3	yaoshi_no le	yaoshi	no	3	Resultative
0	52	5	yinwei_le	yinwei	yes	2	Durative
0	52	2	yinwei_no le	yinwei	no	2	Resultative
1	53	4	suiran_le	suiran	yes	1	Durative
1	53	1	suiran_no le	suiran	no	1	Resultative
1	53	6	yaoshi_le	yaoshi	yes	3	Durative
0	53	3	yaoshi_no le	yaoshi	no	3	Resultative
1	53	5	yinwei_le	yinwei	yes	2	Durative
0	53	2	yinwei_no le	yinwei	no	2	Resultative
4	54	4	suiran_le	suiran	yes	1	Durative
2	54	2	yinwei_no le	yinwei	no	2	Resultative
0	54	1	suiran_no le	suiran	no	1	Resultative
0	54	6	yaoshi_le	yaoshi	yes	3	Durative
0	54	3	yaoshi_no le	yaoshi	no	3	Resultative
0	54	5	yinwei_le	yinwei	yes	2	Durative
2	55	1	suiran_no le	suiran	no	1	Resultative
3	55	6	yaoshi_le	yaoshi	yes	3	Durative
6	55	4	suiran_le	suiran	yes	1	Durative
4	55	5	yinwei_le	yinwei	yes	2	Durative
2	55	3	yaoshi_no le	yaoshi	no	3	Resultative
1	55	2	yinwei_no le	yinwei	no	2	Resultative
2	56	5	yinwei_le	yinwei	yes	2	Durative
0	56	4	suiran_le	suiran	yes	1	Durative
0	56	1	suiran_no le	suiran	no	1	Resultative
1	56	6	yaoshi_le	yaoshi	yes	3	Durative
0	56	3	yaoshi_no le	yaoshi	no	3	Resultative
0	56	2	yinwei_no le	yinwei	no	2	Resultative
2	57	6	yaoshi_le	yaoshi	yes	3	Durative
5	57	4	suiran_le	suiran	yes	1	Durative
4	57	1	suiran_no le	suiran	no	1	Resultative
4	57	3	yaoshi_no le	yaoshi	no	3	Resultative
5	57	5	yinwei_le	yinwei	yes	2	Durative
4	57	2	yinwei_no le	yinwei	no	2	Resultative
3	58	4	suiran_le	suiran	yes	1	Durative
3	58	6	yaoshi_le	yaoshi	yes	3	Durative
3	58	5	yinwei_le	yinwei	yes	2	Durative
3	58	2	yinwei_no le	yinwei	no	2	Resultative
1	58	1	suiran_no le	suiran	no	1	Resultative
0	58	3	yaoshi_no le	yaoshi	no	3	Resultative
4	59	4	suiran_le	suiran	yes	1	Durative
4	59	3	yaoshi_no le	yaoshi	no	3	Resultative
5	59	5	yinwei_le	yinwei	yes	2	Durative
1	59	1	suiran_no le	suiran	no	1	Resultative
1	59	6	yaoshi_le	yaoshi	yes	3	Durative
1	59	2	yinwei_no le	yinwei	no	2	Resultative
3	60	1	suiran_no le	suiran	no	1	Resultative
5	60	6	yaoshi_le	yaoshi	yes	3	Durative
6	60	4	suiran_le	suiran	yes	1	Durative
5	60	3	yaoshi_no le	yaoshi	no	3	Resultative
4	60	5	yinwei_le	yinwei	yes	2	Durative
5	60	2	yinwei_no le	yinwei	no	2	Resultative
4	61	6	yaoshi_le	yaoshi	yes	3	Durative
0	61	4	suiran_le	suiran	yes	1	Durative
0	61	1	suiran_no le	suiran	no	1	Resultative
0	61	3	yaoshi_no le	yaoshi	no	3	Resultative
0	61	5	yinwei_le	yinwei	yes	2	Durative
0	61	2	yinwei_no le	yinwei	no	2	Resultative
2	62	5	yinwei_le	yinwei	yes	2	Durative
1	62	4	suiran_le	suiran	yes	1	Durative
0	62	1	suiran_no le	suiran	no	1	Resultative
1	62	6	yaoshi_le	yaoshi	yes	3	Durative
1	62	3	yaoshi_no le	yaoshi	no	3	Resultative
1	62	2	yinwei_no le	yinwei	no	2	Resultative
5	63	4	yaoshi_no le	yaoshi	no	1	Durative
6	63	5	suiran_le	suiran	yes	2	Durative
6	63	2	suiran_no le	suiran	no	2	Resultative
6	63	1	yaoshi_le	yaoshi	yes	1	Resultative
6	63	6	yinwei_le	yinwei	yes	3	Durative
6	63	3	yinwei_no le	yinwei	no	3	Resultative
2	64	1	yaoshi_le	yaoshi	yes	1	Resultative
5	64	5	suiran_le	suiran	yes	2	Durative
2	64	6	yinwei_le	yinwei	yes	3	Durative
1	64	2	suiran_no le	suiran	no	2	Resultative
0	64	4	yaoshi_no le	yaoshi	no	1	Durative
0	64	3	yinwei_no le	yinwei	no	3	Resultative
2	65	1	yaoshi_le	yaoshi	yes	1	Resultative
4	65	5	suiran_le	suiran	yes	2	Durative
4	65	2	suiran_no le	suiran	no	2	Resultative
5	65	4	yaoshi_no le	yaoshi	no	1	Durative
4	65	6	yinwei_le	yinwei	yes	3	Durative
5	65	3	yinwei_no le	yinwei	no	3	Resultative
6	66	4	yaoshi_no le	yaoshi	no	1	Durative
6	66	6	yinwei_le	yinwei	yes	3	Durative
2	66	3	yinwei_no le	yinwei	no	3	Resultative
0	66	5	suiran_le	suiran	yes	2	Durative
0	66	2	suiran_no le	suiran	no	2	Resultative
0	66	1	yaoshi_le	yaoshi	yes	1	Resultative
4	67	4	yaoshi_no le	yaoshi	no	1	Durative
0	67	5	suiran_le	suiran	yes	2	Durative
0	67	2	suiran_no le	suiran	no	2	Resultative
0	67	1	yaoshi_le	yaoshi	yes	1	Resultative
0	67	6	yinwei_le	yinwei	yes	3	Durative
0	67	3	yinwei_no le	yinwei	no	3	Resultative
0	68	5	suiran_le	suiran	yes	2	Durative
0	68	2	suiran_no le	suiran	no	2	Resultative
0	68	1	yaoshi_le	yaoshi	yes	1	Resultative
0	68	4	yaoshi_no le	yaoshi	no	1	Durative
0	68	6	yinwei_le	yinwei	yes	3	Durative
0	68	3	yinwei_no le	yinwei	no	3	Resultative
6	69	5	suiran_le	suiran	yes	2	Durative
6	69	1	yaoshi_le	yaoshi	yes	1	Resultative
0	69	2	suiran_no le	suiran	no	2	Resultative
0	69	4	yaoshi_no le	yaoshi	no	1	Durative
0	69	6	yinwei_le	yinwei	yes	3	Durative
0	69	3	yinwei_no le	yinwei	no	3	Resultative
6	70	5	suiran_le	suiran	yes	2	Durative
5	70	3	yinwei_no le	yinwei	no	3	Resultative
1	70	2	suiran_no le	suiran	no	2	Resultative
0	70	1	yaoshi_le	yaoshi	yes	1	Resultative
0	70	4	yaoshi_no le	yaoshi	no	1	Durative
0	70	6	yinwei_le	yinwei	yes	3	Durative
3	71	1	yaoshi_le	yaoshi	yes	1	Resultative
6	71	5	suiran_le	suiran	yes	2	Durative
6	71	2	suiran_no le	suiran	no	2	Resultative
6	71	4	yaoshi_no le	yaoshi	no	1	Durative
6	71	6	yinwei_le	yinwei	yes	3	Durative
1	71	3	yinwei_no le	yinwei	no	3	Resultative
2	72	4	yaoshi_no le	yaoshi	no	1	Durative
4	72	2	suiran_no le	suiran	no	2	Resultative
4	72	1	yaoshi_le	yaoshi	yes	1	Resultative
6	72	5	suiran_le	suiran	yes	2	Durative
6	72	6	yinwei_le	yinwei	yes	3	Durative
0	72	3	yinwei_no le	yinwei	no	3	Resultative
3	73	5	suiran_le	suiran	yes	2	Durative
6	73	2	suiran_no le	suiran	no	2	Resultative
6	73	6	yinwei_le	yinwei	yes	3	Durative
5	73	3	yinwei_no le	yinwei	no	3	Resultative
0	73	1	yaoshi_le	yaoshi	yes	1	Resultative
1	73	4	yaoshi_no le	yaoshi	no	1	Durative
3	74	5	suiran_le	suiran	yes	2	Durative
4	74	2	suiran_no le	suiran	no	2	Resultative
6	74	4	yaoshi_no le	yaoshi	no	1	Durative
4	74	6	yinwei_le	yinwei	yes	3	Durative
3	74	3	yinwei_no le	yinwei	no	3	Resultative
0	74	1	yaoshi_le	yaoshi	yes	1	Resultative
6	75	5	suiran_le	suiran	yes	2	Durative
6	75	2	suiran_no le	suiran	no	2	Resultative
6	75	1	yaoshi_le	yaoshi	yes	1	Resultative
6	75	6	yinwei_le	yinwei	yes	3	Durative
6	75	3	yinwei_no le	yinwei	no	3	Resultative
0	75	4	yaoshi_no le	yaoshi	no	1	Durative
5	76	5	suiran_le	suiran	yes	2	Durative
3	76	2	suiran_no le	suiran	no	2	Resultative
3	76	4	yaoshi_no le	yaoshi	no	1	Durative
6	76	6	yinwei_le	yinwei	yes	3	Durative
3	76	3	yinwei_no le	yinwei	no	3	Resultative
0	76	1	yaoshi_le	yaoshi	yes	1	Resultative
2	77	4	yaoshi_no le	yaoshi	no	1	Durative
4	77	2	suiran_no le	suiran	no	2	Resultative
3	77	1	yaoshi_le	yaoshi	yes	1	Resultative
6	77	5	suiran_le	suiran	yes	2	Durative
6	77	6	yinwei_le	yinwei	yes	3	Durative
3	77	3	yinwei_no le	yinwei	no	3	Resultative
2	78	1	yaoshi_le	yaoshi	yes	1	Resultative
0	78	5	suiran_le	suiran	yes	2	Durative
0	78	2	suiran_no le	suiran	no	2	Resultative
0	78	4	yaoshi_no le	yaoshi	no	1	Durative
0	78	6	yinwei_le	yinwei	yes	3	Durative
0	78	3	yinwei_no le	yinwei	no	3	Resultative
2	79	5	suiran_le	suiran	yes	2	Durative
3	79	2	suiran_no le	suiran	no	2	Resultative
3	79	4	yaoshi_no le	yaoshi	no	1	Durative
6	79	1	yaoshi_le	yaoshi	yes	1	Resultative
5	79	3	yinwei_no le	yinwei	no	3	Resultative
1	79	6	yinwei_le	yinwei	yes	3	Durative
2	80	1	yaoshi_le	yaoshi	yes	1	Resultative
3	80	2	suiran_no le	suiran	no	2	Resultative
6	80	4	yaoshi_no le	yaoshi	no	1	Durative
6	80	6	yinwei_le	yinwei	yes	3	Durative
0	80	5	suiran_le	suiran	yes	2	Durative
1	80	3	yinwei_no le	yinwei	no	3	Resultative
5	81	5	suiran_le	suiran	yes	2	Durative
3	81	2	suiran_no le	suiran	no	2	Resultative
5	81	1	yaoshi_le	yaoshi	yes	1	Resultative
3	81	4	yaoshi_no le	yaoshi	no	1	Durative
3	81	6	yinwei_le	yinwei	yes	3	Durative
6	81	3	yinwei_no le	yinwei	no	3	Resultative
2	82	3	suiran_no le	suiran	no	3	Resultative
5	82	6	suiran_le	suiran	yes	3	Durative
4	82	2	yaoshi_le	yaoshi	yes	2	Resultative
3	82	5	yaoshi_no le	yaoshi	no	2	Durative
3	82	1	yinwei_le	yinwei	yes	1	Resultative
3	82	4	yinwei_no le	yinwei	no	1	Durative
6	83	5	yaoshi_no le	yaoshi	no	2	Durative
0	83	6	suiran_le	suiran	yes	3	Durative
0	83	3	suiran_no le	suiran	no	3	Resultative
0	83	2	yaoshi_le	yaoshi	yes	2	Resultative
0	83	1	yinwei_le	yinwei	yes	1	Resultative
0	83	4	yinwei_no le	yinwei	no	1	Durative
2	84	2	yaoshi_le	yaoshi	yes	2	Resultative
2	84	5	yaoshi_no le	yaoshi	no	2	Durative
5	84	4	yinwei_no le	yinwei	no	1	Durative
0	84	6	suiran_le	suiran	yes	3	Durative
0	84	3	suiran_no le	suiran	no	3	Resultative
0	84	1	yinwei_le	yinwei	yes	1	Resultative
2	85	3	suiran_no le	suiran	no	3	Resultative
3	85	6	suiran_le	suiran	yes	3	Durative
3	85	2	yaoshi_le	yaoshi	yes	2	Resultative
3	85	5	yaoshi_no le	yaoshi	no	2	Durative
3	85	1	yinwei_le	yinwei	yes	1	Resultative
3	85	4	yinwei_no le	yinwei	no	1	Durative
5	86	6	suiran_le	suiran	yes	3	Durative
4	86	3	suiran_no le	suiran	no	3	Resultative
4	86	2	yaoshi_le	yaoshi	yes	2	Resultative
3	86	5	yaoshi_no le	yaoshi	no	2	Durative
4	86	4	yinwei_no le	yinwei	no	1	Durative
0	86	1	yinwei_le	yinwei	yes	1	Resultative
2	87	6	suiran_le	suiran	yes	3	Durative
2	87	5	yaoshi_no le	yaoshi	no	2	Durative
2	87	1	yinwei_le	yinwei	yes	1	Resultative
5	87	2	yaoshi_le	yaoshi	yes	2	Resultative
4	87	4	yinwei_no le	yinwei	no	1	Durative
0	87	3	suiran_no le	suiran	no	3	Resultative
3	88	3	suiran_no le	suiran	no	3	Resultative
5	88	2	yaoshi_le	yaoshi	yes	2	Resultative
5	88	5	yaoshi_no le	yaoshi	no	2	Durative
6	88	6	suiran_le	suiran	yes	3	Durative
6	88	4	yinwei_no le	yinwei	no	1	Durative
0	88	1	yinwei_le	yinwei	yes	1	Resultative
2	89	1	yinwei_le	yinwei	yes	1	Resultative
3	89	6	suiran_le	suiran	yes	3	Durative
3	89	3	suiran_no le	suiran	no	3	Resultative
3	89	2	yaoshi_le	yaoshi	yes	2	Resultative
3	89	5	yaoshi_no le	yaoshi	no	2	Durative
3	89	4	yinwei_no le	yinwei	no	1	Durative
2	90	6	suiran_le	suiran	yes	3	Durative
2	90	2	yaoshi_le	yaoshi	yes	2	Resultative
2	90	4	yinwei_no le	yinwei	no	1	Durative
4	90	3	suiran_no le	suiran	no	3	Resultative
6	90	5	yaoshi_no le	yaoshi	no	2	Durative
0	90	1	yinwei_le	yinwei	yes	1	Resultative
2	91	3	suiran_no le	suiran	no	3	Resultative
0	91	6	suiran_le	suiran	yes	3	Durative
4	91	5	yaoshi_no le	yaoshi	no	2	Durative
0	91	2	yaoshi_le	yaoshi	yes	2	Resultative
1	91	1	yinwei_le	yinwei	yes	1	Resultative
5	91	4	yinwei_no le	yinwei	no	1	Durative
2	92	3	suiran_no le	suiran	no	3	Resultative
1	92	6	suiran_le	suiran	yes	3	Durative
2	92	5	yaoshi_no le	yaoshi	no	2	Durative
2	92	1	yinwei_le	yinwei	yes	1	Resultative
3	92	2	yaoshi_le	yaoshi	yes	2	Resultative
3	92	4	yinwei_no le	yinwei	no	1	Durative
0	93	6	suiran_le	suiran	yes	3	Durative
0	93	2	yaoshi_le	yaoshi	yes	2	Resultative
6	93	3	suiran_no le	suiran	no	3	Resultative
0	93	5	yaoshi_no le	yaoshi	no	2	Durative
0	93	1	yinwei_le	yinwei	yes	1	Resultative
0	93	4	yinwei_no le	yinwei	no	1	Durative
3	94	2	yaoshi_le	yaoshi	yes	2	Resultative
0	94	6	suiran_le	suiran	yes	3	Durative
0	94	3	suiran_no le	suiran	no	3	Resultative
0	94	5	yaoshi_no le	yaoshi	no	2	Durative
0	94	1	yinwei_le	yinwei	yes	1	Resultative
0	94	4	yinwei_no le	yinwei	no	1	Durative
2	95	1	yinwei_le	yinwei	yes	1	Resultative
5	95	4	yinwei_no le	yinwei	no	1	Durative
0	95	6	suiran_le	suiran	yes	3	Durative
1	95	3	suiran_no le	suiran	no	3	Resultative
0	95	2	yaoshi_le	yaoshi	yes	2	Resultative
1	95	5	yaoshi_no le	yaoshi	no	2	Durative
5	96	6	suiran_le	suiran	yes	3	Durative
4	96	3	suiran_no le	suiran	no	3	Resultative
5	96	4	yinwei_no le	yinwei	no	1	Durative
6	96	2	yaoshi_le	yaoshi	yes	2	Resultative
6	96	5	yaoshi_no le	yaoshi	no	2	Durative
6	96	1	yinwei_le	yinwei	yes	1	Resultative
2	97	1	yinwei_le	yinwei	yes	1	Resultative
2	97	4	yinwei_no le	yinwei	no	1	Durative
4	97	5	yaoshi_no le	yaoshi	no	2	Durative
6	97	2	yaoshi_le	yaoshi	yes	2	Resultative
1	97	6	suiran_le	suiran	yes	3	Durative
1	97	3	suiran_no le	suiran	no	3	Resultative
4	98	3	suiran_no le	suiran	no	3	Resultative
5	98	2	yaoshi_le	yaoshi	yes	2	Resultative
4	98	4	yinwei_no le	yinwei	no	1	Durative
6	98	6	suiran_le	suiran	yes	3	Durative
6	98	5	yaoshi_no le	yaoshi	no	2	Durative
6	98	1	yinwei_le	yinwei	yes	1	Resultative
